# Supplementary material for: Treatment-Interval Changes in Serum Levels of Albumin and Histidine Correlated with Treatment Interruption in Patients with Locally Advanced Head and Neck Squamous Cell Carcinoma Completing Chemoradiotherapy under Recommended Calorie and Protein Provision
Source: Cancers (Basel). 2022 Jun 24;14(13):3112. doi: 10.3390/cancers14133112 (PMC9264877; doi:10.3390/cancers14133112)
Supplement: Supplementary file 1 [file cancers-14-03112-s001.zip]

Archive with 1 entries (1 files):
- cancers-1757744-supplementary.pdf
